# Supplementary material for: Do Lifestyle Interventions in Pregnant Women with Overweight or Obesity Have an Effect on Neonatal Adiposity? A Systematic Review with Meta-Analysis
Source: Nutrients. 2021 Jun 1;13(6):1903. doi: 10.3390/nu13061903 (PMC8228378; doi:10.3390/nu13061903)
Supplement: Supplementary file 1 [file nutrients-13-01903-s001.zip]

Archive with 8 entries (7 files):
- supplementary/
- supplementary/Supplementary 1_ Search strategy.pdf
- supplementary/Supplementary 2_ PRISMA_2020_checklist.pdf
- supplementary/Supplementary 3_ PRISMA Abstract Checklist.pdf
- supplementary/Supplementary_Figure S1.pdf
- supplementary/Supplementary_Figure S2.pdf
- supplementary/Supplementary_Figure S3.pdf
- supplementary/Supplementary_Figure S4.pdf
